# Supplementary material for: Breastfeeding and Early Childhood Dental Caries: Evidence from Birth Cohort Studies in Australia and Brazil
Source: Healthcare (Basel). 2026 Mar 12;14(6):726. doi: 10.3390/healthcare14060726 (PMC13027037; doi:10.3390/healthcare14060726)
Supplement: Supplementary file 1 [file healthcare-14-00726-s001.zip]

Archive with 1 entries (1 files):
- healthcare-4178406-supplementary.pdf
